# Supplementary material for: The first complete hand-rearing of two neonatal finless porpoises
Source: PLoS One. 2025 Jan 30;20(1):e0288891. doi: 10.1371/journal.pone.0288891 (PMC11781668; doi:10.1371/journal.pone.0288891)
Supplement: S1 File — (XLSX) [file pone.0288891.s001.xlsx]

## Sheet: Fig 1A
Neonate A
Days	Nursing number	Total volume	Each Volume
0	0	0	0
1	0	0	0
2	0	0	0
3	0	0	0
4	0	0	0
5	2	60	30
6	5	170	40
7	5	230	50
8	12	600	50
9	12	650	60
10	10	535	60
11	15	816	63
12	15	919	65
13	16	1055	75
14	16	1157	75
15	16	1183	80
16	16	1270	85
17	16	1358	85
18	16	1355	85
19	14	1240	100
20	14	1270	100
21	14	1265	95
22	14	1331	120
23	14	1297	120
24	14	1325	120
25	14	1330	120
26	14	1345	120
27	14	1385	120
28	14	1385	120
29	14	1382	120
30	14	1385	125
31	14	1385	120
32	14	1385	120
33	14	1405	120
34	14	1405	120
35	13	1285	120
36	13	1310	120
37	13	1310	120
38	13	1305	120
39	13	1310	120
40	13	1310	120
41	13	1315	125
42	13	1300	120
43	13	1222	120
44	13	1249	120
45	13	1210	110
46	13	1240	120
47	13	1240	120
48	13	1224	120
49	13	1240	120
50	13	1238	120
51	13	1240	120
52	13	1242	115
53	13	1240	120
54	13	1240	120
55	13	1240	120
56	13	1240	120
57	13	1260	120
58	13	1260	120
59	13	1290	120
60	13	1285	120
61	13	1289	120
62	13	1290	120
63	13	1290	120
64	13	1290	120
65	13	1285	120
66	13	1290	120
67	13	1280	120
68	13	1305	125
69	13	1310	125
70	13	1310	125
71	13	1315	130
72	13	1310	125
73	13	1310	125
74	13	1310	125
75	13	1305	125
76	13	1330	125
77	13	1330	125
78	13	1330	125
79	13	1342	125
80	13	1360	125
81	13	1360	125
82	13	1360	125
83	13	1375	125
84	13	1380	125
85	13	1377	125
86	13	1400	125
87	13	1380	125
88	13	1390	130
89	13	1405	125
90	13	1395	120
91	13	1395	120
92	13	1395	120
93	13	1425	120
94	13	1430	120
95	13	1422	120
96	12	1323	120
97	12	1320	120
98	11	1210	120
99	11	1212	120
100	5	590	130
101	4	530	150
102	4	520	150
103	4	550	150
104	4	680	200
105	3	550	200
106	4	717	200
107	4	750	200
108	4	750	200
109	3	550	200
110	3	550	200
111	3	550	200
112	3	545	200
113	3	550	200
114	3	550	200
115	2	400	200
116	2	400	200
117	2	400	200
118	2	400	200
119	2	400	200
120	2	400	200
121	2	400	200
122	1	200	200
123	1	200	200
124	1	200	200
125	1	200	200
126	1	200	200
127	1	150	150
128	1	145	145
129	1	145	145
130	1	150	150
131	1	150	150
132	1	150	150
133	1	150	150
134	1	150	150
135	1	150	150
136	0	0	0
137	0	0	0
138	0	0	0
139	0	0	0
140	0	0	0

## Sheet: Fig1 B
Neonate B
Days	Nursing number	Total volume	Each Volume
0	0	0	0
1	0	0	0
2	0	0	0
3	0	0	0
4	5	140	30
5	8	270	40
6	4	158	40
7	14	560	40
8	14	600	45
9	14	630	45
10	14	630	45
11	14	630	45
12	14	670	50
13	14	700	50
14	14	700	50
15	14	700	50
16	14	770	55
17	14	770	55
18	14	840	60
19	14	835	60
20	14	840	60
21	14	980	70
22	14	980	70
23	14	1108	80
24	14	1120	87
25	14	1120	80
26	14	1120	80
27	14	1115	80
28	14	1120	80
29	14	1120	80
30	14	1120	80
31	13	1040	80
32	14	1120	80
33	14	1120	80
34	14	1115	80
35	14	1120	80
36	13	1165	90
37	13	1160	90
38	13	1170	90
39	13	1165	90
40	13	1170	90
41	13	1245	105
42	13	1245	105
43	13	1245	105
44	13	1245	105
45	13	1245	105
46	13	1245	105
47	13	1245	105
48	13	1235	95
49	13	1245	105
50	13	1245	105
51	13	1205	105
52	13	1170	100
53	13	1180	100
54	13	1245	105
55	13	1245	105
56	13	1240	105
57	13	1275	115
58	13	1265	115
59	13	1255	115
60	13	1265	115
61	13	1265	115
62	12	1170	115
63	13	1265	115
64	13	1257	115
65	13	1265	115
66	13	1265	115
67	11	1075	115
68	12	1260	105
69	12	1257	105
70	12	1260	105
71	12	1250	105
72	11	1155	105
73	12	1260	105
74	12	1260	105
75	11	1155	105
76	10	1050	105
77	10	1150	115
78	10	1150	115
79	10	1145	115
80	10	1150	115
81	10	1150	115
82	10	1150	115
83	9	1035	115
84	9	1125	125
85	9	1125	125
86	9	1125	125
87	9	1125	125
88	9	1125	125
89	9	1105	125
90	9	1125	125
91	9	1125	125
92	7	945	135
93	7	928	135
94	7	975	145
95	7	1015	145
96	6	870	145
97	6	870	145
98	6	870	145
99	6	870	145
100	6	870	145
101	6	865	145
102	6	870	145
103	5	725	145
104	5	725	145
105	5	705	145
106	5	725	145
107	5	725	145
108	5	725	145
109	4	580	145
110	4	580	145
111	4	580	145
112	4	580	145
113	4	580	145
114	4	580	145
115	4	580	145
116	4	580	145
117	3	255	85
118	3	255	85
119	3	255	85
120	3	255	85
121	3	255	85
122	3	255	85
123	3	255	85
124	2	170	85
125	2	170	85
126	2	170	85
127	2	170	85
128	2	170	85
129	2	170	85
130	2	170	85
131	1	85	85
132	1	85	85
133	1	85	85
134	1	85	85
135	1	85	85
136	1	85	85
137	1	85	85
138	0	0	0
139	0	0	0
140	0	0	0

## Sheet: Fig 2
Neonate A			Neonate B
Days	Body Weight		Days	Body Weight
0			0
1			1
2			2
3			3
4			4	9775
5	9825		5	9655
6	9535		6	9485
7	9345		7	9285
8	9225		8	9290
9	9210		9	9290
10	9090		10	9380
11	9170		11	9540
12	9215		12	9595
13	9255		13	9720
14	9410		14	9820
15	9560		15	9890
16	9655		16	9920
17	9795		17	9990
18	9905		18	10035
19	9845		19	10215
20	9885		20	10295
21	9915		21	10400
22	9970		22	10535
23	10085		23	10720
24	10155		24	10820
25	10260		25	11005
26	10340		26	11150
27	10465		27	11290
28	10625		28	11495
29	10720		29	11645
30	10815		30	11760
31	11015		31	11905
32	11110		32	11885
33	11310		33	12000
34	11490		34	12255
35	11620		35	12260
36	11745		36	12280
37	11945		37	12545
38	12105		38	12585
39	12250		39	12720
40	12385		40	12700
41	12610		41	12780
42	12750		42	12850
43	12875		43	12970
44	12970		44	13140
45	13085		45	13255
46	13205		46	13360
47	13315		47	13545
48	13345		48	13690
49	13515		49	13750
50	13645		50	13845
51	13710		51	14045
52	13835		52	14175
53	13945		53	14290
54	14040		54	14520
55	14100		55	14630
56	14170		56	14605
57	14255		57	14765
58	14280		58	15010
59	14305		59	15175
60	14395		60	15365
61	14480		61	15565
62	14565		62	15435
63	14575		63	15595
64	14670		64	15750
65	14790		65	15865
66	14830		66	16105
67	14945		67	16065
68	15040		68	15745
69	15210		69	15790
70	15295		70	16025
71	15355		71	16270
72	15445		72	16130
73	15590		73	16285
74	15670		74	16130
75	15660		75	16390
76	15725		76	16350
77	15875		77	16380
78	15955		78	16505
79	16030		79	16535
80	16020		80	16610
81	16095		81	16665
82	16175		82	16715
83	16165		83	16650
84	16235		84	16830
85	16295		85	16860
86	16370		86	16835
87	16465		87	16880
88	16500		88	16935
89	16560		89	16955
90	16575		90	16975
91	16695		91	16985
92	16760		92	17005
93	16820		93	16940
94	16830		94	16885
95	16885		95	17010
96	16890		96	16955
97	16960		97	16910
98	16930		98	16990
99	16920		99	17055
100	16760		100	17130
101	16650		101	17120
102	16615		102	17095
103	16620		103	17170
104	16560		104	17255
105	16635		105	17335
106	16620		106	17340
107	16595		107	17340
108	16605		108	17455
109	16495		109	17405
110	16635		110	17545
111	16640		111	17475
112	16700		112	17455
113	16750		113	17475
114	16850		114	17650
115	17330		115	17670
116	17205		116	17805
117	17330		117	17785
118	17155		118	17835
119	17235		119	17900
120	17185		120	17960
121	17285		121	18040
122	17430		122	18130
123	17500		123	18100
124	17560		124	18140
125	17615		125	18165
126	17620		126	18190
127	17550		127	18315
128	17690		128	18445
129	16970		129	18495
130	16815		130	18535
131	17740		131	18605
132	17920		132	18595
133	17980		133	18630
134	18155		134	18575
135	18330		135	18640
136	18360		136	18660
137	18315		137	18670
138	18265		138	18655
139	18360		139	18710
140	18430		140	18915

## Sheet: Fig 3AB
Neonate A					Neonate B
Days	Artificial formula	Fish	Total		Days	Artificial formula	Fish	Total
0	0	0	0		0	0	0	0
1	0	0	0		1	0	0	0
2	0	0	0		2	0	0	0
3	0	0	0		3	0	0	0
4	0	0	0		4	209.067	0	209.067
5	89.6	0	89.6		5	403.2	0	403.2
6	253.867	0	253.867		6	247.52	0	247.52
7	581.933	0	581.933		7	1063.16	0	1063.16
8	1468.32	0	1468.32		8	1212.96	0	1212.96
9	1686.35	0	1686.35		9	1481.76	0	1481.76
10	1395.33	0	1395.33		10	1481.76	0	1481.76
11	2092.29	0	2092.29		11	1481.76	0	1481.76
12	2220.51	0	2220.51		12	1541.49	0	1541.49
13	2448.91	0	2448.91		13	1586.29	0	1586.29
14	2594.49	0	2594.49		14	1586.29	0	1586.29
15	1975.46	0	1975.46		15	1586.29	0	1586.29
16	2064.31	0	2064.31		16	1690.83	0	1690.83
17	2096.07	0	2096.07		17	1690.83	0	1690.83
18	2093.61	0	2093.61		18	1795.36	0	1795.36
19	1879.86	0	1879.86		19	1787.89	0	1787.89
20	1904.46	0	1904.46		20	1795.36	0	1795.36
21	1900.36	0	1900.36		21	2004.43	0	2004.43
22	1982.09	0	1982.09		22	2004.43	0	2004.43
23	1994.31	0	1994.31		23	1986.51	0	1986.51
24	2270.49	0	2270.49		24	2004.43	0	2004.43
25	2274.59	0	2274.59		25	2004.43	0	2004.43
26	2296.99	0	2296.99		26	2004.43	0	2004.43
27	2356.73	0	2356.73		27	1996.96	0	1996.96
28	2356.73	0	2356.73		28	2004.43	0	2004.43
29	2354.27	0	2354.27		29	2004.43	0	2004.43
30	2356.73	0	2356.73		30	2004.43	0	2004.43
31	2356.73	0	2356.73		31	1861.25	0	1861.25
32	2356.73	0	2356.73		32	2004.43	0	2004.43
33	2383.23	0	2383.23		33	2151.43	0	2151.43
34	2383.23	0	2383.23		34	2151.43	0	2151.43
35	2185.59	0	2185.59		35	2151.43	0	2151.43
36	2219.55	0	2219.55		36	2184.42	0	2184.42
37	2219.55	0	2219.55		37	2176.95	0	2176.95
38	2215.45	0	2215.45		38	2191.89	0	2191.89
39	2219.55	0	2219.55		39	2191.89	0	2191.89
40	2219.55	0	2219.55		40	2191.89	0	2191.89
41	2227.02	0	2227.02		41	2303.89	0	2303.89
42	2211.35	0	2211.35		42	2303.89	0	2303.89
43	2094.87	0	2094.87		43	2303.89	0	2303.89
44	1794.7	0	1794.7		44	2303.89	0	2303.89
45	1752.52	0	1752.52		45	2303.89	0	2303.89
46	1786.12	0	1786.12		46	2303.89	0	2303.89
47	1786.12	0	1786.12		47	2303.89	0	2303.89
48	1768.2	0	1768.2		48	2288.95	0	2288.95
49	1786.12	0	1786.12		49	2303.89	0	2303.89
50	1783.88	0	1783.88		50	2303.89	0	2303.89
51	1786.12	0	1786.12		51	2377.69	0	2377.69
52	1788.36	0	1788.36		52	2342.25	0	2342.25
53	1786.12	0	1786.12		53	2357.19	0	2357.19
54	1786.12	0	1786.12		54	2410.49	0	2410.49
55	1786.12	0	1786.12		55	2410.49	0	2410.49
56	1786.12	0	1786.12		56	2406.39	0	2406.39
57	1802.52	0	1802.52		57	2441.82	0	2441.82
58	1802.52	0	1802.52		58	2426.89	0	2426.89
59	1827.12	0	1827.12		59	2418.69	0	2418.69
60	1821.52	0	1821.52		60	2426.89	0	2426.89
61	1826	0	1826		61	2426.89	0	2426.89
62	1827.12	0	1827.12		62	2242.61	0	2242.61
63	2264.39	0	2264.39		63	2426.89	0	2426.89
64	2295.89	0	2295.89		64	2420.33	0	2420.33
65	2291.79	0	2291.79		65	2426.89	0	2426.89
66	2295.89	0	2295.89		66	2426.89	0	2426.89
67	2280.95	0	2280.95		67	2058.34	0	2058.34
68	1974.42	0	1974.42		68	2309.68	0	2309.68
69	1980.02	0	1980.02		69	2307.22	0	2307.22
70	1980.02	0	1980.02		70	2309.68	0	2309.68
71	1984.12	0	1984.12		71	2301.48	0	2301.48
72	1980.02	0	1980.02		72	2117.21	0	2117.21
73	1980.02	0	1980.02		73	2309.68	0	2309.68
74	1980.02	0	1980.02		74	2309.68	0	2309.68
75	1974.42	0	1974.42		75	2117.21	0	2117.21
76	1996.42	0	1996.42		76	1924.73	0	1924.73
77	1996.42	0	1996.42		77	2006.73	0	2006.73
78	1996.42	0	1996.42		78	2006.73	0	2006.73
79	2006.26	0	2006.26		79	2002.63	0	2002.63
80	2021.02	0	2021.02		80	2006.73	0	2006.73
81	2021.02	0	2021.02		81	2006.73	0	2006.73
82	2021.02	0	2021.02		82	2006.73	0	2006.73
83	2033.32	0	2033.32		83	1806.06	5.58	1811.64
84	2037.42	0	2037.42		84	1879.86	11.16	1891.02
85	2034.06	0	2034.06		85	1879.86	13.95	1893.81
86	2053.82	0	2053.82		86	1879.86	38.13	1917.99
87	2032.92	0	2032.92		87	1879.86	41.85	1921.71
88	2042.62	10.26	2052.88		88	1879.86	41.85	1921.71
89	2053.42	4.56	2057.98		89	1863.46	53.58	1917.04
90	2045.22	27.36	2072.58		90	1879.86	102.6	1982.46
91	2045.22	46.74	2091.96		91	1879.86	104.88	1984.74
92	1824.72	71.82	1896.54		92	1519.51	217.74	1737.25
93	1660.32	62.7	1723.02		93	1498.84	304.38	1803.22
94	1664.42	83.22	1747.64		94	1544.11	294.12	1838.23
95	1644.96	86.64	1731.6		95	1576.91	273.6	1850.51
96	1531.44	189.24	1720.68		96	1351.64	378.48	1730.12
97	1525.08	196.08	1721.16		97	1351.64	577.98	1929.62
98	1402.24	87.78	1490.02		98	1351.64	599.64	1951.28
99	1399.98	233.7	1633.68		99	1351.64	748.98	2100.62
100	662	547.2	1209.2		100	1351.64	745.56	2097.2
101	550.16	721.62	1271.78		101	1347.54	696.54	2044.08
102	541.96	710.22	1252.18		102	1288.64	718.2	2006.84
103	566.56	824.22	1390.78		103	1073.87	1154.82	2228.69
104	673.16	980.4	1653.56		104	1073.87	1122.9	2196.77
105	533.92	1183.32	1717.24		105	1057.47	1119.48	2176.95
106	703.5	964.35	1667.85		106	1073.87	1128.6	2202.47
107	730.56	1091.52	1822.08		107	1073.87	1333.8	2407.67
108	730.56	1078.41	1808.97		108	1073.87	1217.52	2291.39
109	533.92	1344.11	1878.03		109	859.093	1354.2	2213.29
110	533.92	1369.56	1903.48		110	859.093	1416.51	2275.6
111	533.92	1401.27	1935.19		111	859.093	1330.29	2189.38
112	476.9	1462.74	1939.64		112	859.093	1327.95	2187.04
113	481	1632.69	2113.69		113	859.093	1513.65	2372.74
114	481	1628.49	2109.49		114	859.093	1560.33	2419.42
115	358	1728.42	2086.42		115	859.093	1533.39	2392.48
116	358	1774.92	2132.92		116	859.093	1493.73	2352.82
117	358	1541.25	1899.25		117	465.22	1679.97	2145.19
118	358	1709.64	2067.64		118	465.22	1735.56	2200.78
119	358	1515.9	1873.9		119	465.22	1769.07	2234.29
120	358	1638.93	1996.93		120	465.22	1827.63	2292.85
121	358	1695.27	2053.27		121	465.22	1785.6	2250.82
122	179	1901.52	2080.52		122	465.22	1709.73	2174.95
123	179	1972.47	2151.47		123	465.22	1730.4	2195.62
124	179	1938.9	2117.9		124	274.867	1907.58	2182.45
125	179	1946.31	2125.31		125	274.867	1914.03	2188.9
126	179	1928.85	2107.85		126	274.867	1973.22	2248.09
127	168	1982.61	2150.61		127	274.867	2148.57	2423.44
128	162.4	2177.04	2339.44		128	274.867	1976.46	2251.33
129	162.4	2146.92	2309.32		129	274.867	2019.24	2294.11
130	168	2065.23	2233.23		130	274.867	2005.2	2280.07
131	168	2128.5	2296.5		131	126.933	2061.9	2188.83
132	168	2112.42	2280.42		132	126.933	2202.03	2328.96
133	168	2144.13	2312.13		133	126.933	2148.87	2275.8
134	168	2087.34	2255.34		134	126.933	2264.31	2391.24
135	168	2094.63	2262.63		135	126.933	2197.62	2324.55
136	0	2257.89	2257.89		136	126.933	2241.81	2368.74
137	0	1962.15	1962.15		137	126.933	2289.21	2416.14
138	0	2249.61	2249.61		138	0	2443.02	2443.02
139	0	2267.37	2267.37		139	0	2504.67	2504.67
140	0	2281.95	2281.95		140	0	2498.73	2498.73

## Sheet: Fig 4
Neonate	Sample	ARG	GLN	CIT	ANS	SER	ASN	PHP	HYP	1-MH	3-MH	GLY	GPR	THR	BALA	ALA	SAR	HLY	GABA	BAIB	ABA	ORN	CAR	MET	PRO	LYS	ASP	HIS	TPR	VAL	GLU	TRP	AAA	PHE	LEU	ILE	APA	CTH	CYS	TYR	KNU	BCAA
	Neonate A-1	106.347	226.424	33.5893	1.8248	130.345	68.6792	2.6024	7.4749	34.0386	256.628	262.531	<0.5	231.496	1.893	424.295	12.0199	<0.5	<0.5	<0.5	120.869	63.211	2.3653	213.332	528.795	181.872	12.0392	140.959	<0.5	799.846	289.348	53.0079	1.877	206.724	391.587	266.648	<0.5	3.2023	13.7777	159.584	9.7607	1458.08
	Neonate A-2	72.2891	112.742	15.7278	1.4722	68.3206	25.2945	2.6125	7.4336	26.458	225.741	223.519	<0.5	130.634	1.4659	274.505	10.4471	0.5163	<0.5	<0.5	56.2428	34.5567	2.906	108.016	225.617	100.455	6.5257	87.4518	<0.5	431.501	249.311	41.6242	0.778	124.861	154.049	96.0562	<0.5	2.4514	5.4179	69.1916	5.2718	681.606
	Neonate A-3	143	204.663	19.679	1.9194	113.186	63.9436	3.4273	9.889	21.8147	223.649	235.031	<0.5	266.63	2.9161	469.02	12.3985	0.7817	<0.5	<0.5	69.648	71.6534	3.7649	141.502	461.69	204.17	7.8	116.266	<0.5	705.125	214.134	105.412	2.1078	219.192	388.953	265.853	<0.5	3.2005	20.3213	162.819	4.4535	1359.93
	Neonate A-4	115.389	211.854	19.6383	1.671	71.3879	36.0994	5.809	18.3167	33.2776	167.714	212.449	0.8033	186.571	1.6632	334.748	10.6324	0.671	<0.5	<0.5	119.739	70.929	4.1494	113.356	229.811	181.852	8.0696	124.68	<0.5	777.298	192.955	104.26	1.1058	200.475	354.965	268.592	<0.5	2.4251	10.9769	106.703	4.9095	1400.86
	Neonate A-5	142.404	186.623	32.0265	1.4843	111.138	50.457	5.503	15.5606	35.5092	150.514	278.901	<0.5	224.572	2.2344	403.931	8.7294	0.5607	<0.5	<0.5	64.6553	99.2631	4.4638	99.5611	329.544	201.443	17.0064	121.67	<0.5	825.505	196.81	110.637	1.7252	222.333	415.663	301.492	<0.5	2.9645	18.2645	112.769	4.7822	1542.66
	Neonate A-6	124.666	202.083	18.0336	1.8908	81.7101	46.5336	5.7724	16.5676	39.7318	165.15	259.622	<0.5	169.89	1.9979	389.694	9.4897	0.657	<0.5	<0.5	57.6066	57.8013	8.2293	92.7693	233.479	190.411	9.6618	109.965	<0.5	702.649	192.794	82.7688	0.9084	202.395	324.372	245.873	<0.5	1.7872	8.589	99.1398	4.1068	1272.89
	Neonate A-7	115.837	165.403	26.5506	2.0028	102.735	21.3098	7.3973	32.5736	35.6132	191.47	350.384	0.8421	202.342	3.4926	373.123	8.2154	1.0223	<0.5	<0.5	72.1468	57.7206	4.6243	44.3102	160.761	189.108	15.8802	97.8872	<0.5	664.982	203.514	104.718	1.728	171.729	352.767	257.507	<0.5	1.9812	11.2679	80.8257	4.4345	1275.26
	Neonate B-1	127.746	246.253	19.6568	4.708	121.862	46.7272	7.2045	9.5565	13.5436	218.711	383.344	2.2048	130.376	4.3687	624.826	2.2893	0.5982	<0.5	<0.5	24.0899	94.4349	4.9792	43.9511	145.876	250.087	6.9538	132.757	<0.5	229.755	320.628	97.6215	1.4512	165.058	172.757	125.517	<0.5	0.8807	21.9093	83.5316	2.4777	528.03
	Neonate B-2	104.344	176.087	14.7124	1.3705	75.6942	39.306	2.1129	12.7461	27.5971	328.48	274.091	0.6324	116.284	1.1634	316.153	15.2458	<0.5	<0.5	<0.5	113.328	24.1412	0.8243	221.44	351.353	180.891	4.8647	105.251	<0.5	631.947	568.142	77.9323	0.6094	208.104	259.574	206.017	<0.5	1.2754	4.2193	102.947	2.6307	1097.54
	Neonate B-3	158.117	134.61	21.8033	1.2585	200.19	89.0496	3.2521	10.4507	13.5327	169.299	350.771	1.4147	197.113	3.6183	553.59	17.8483	0.8281	<0.5	<0.5	105.883	81.7556	2.2559	232.446	514.742	325.461	10.5611	152.447	<0.5	885.317	688.47	129.381	1.9625	258.473	492.84	376.955	<0.5	3.8225	20.0351	135.863	7.1629	1755.11
	Neonate B-4	154.732	180.082	16.6247	<0.5	170.082	37.0163	1.3621	22.0187	11.5889	89.8464	369.626	<0.5	178.27	12.3258	876.482	14.4038	0.9403	<0.5	<0.5	99.4869	76.8883	<0.5	197.418	461.3	239.255	4.2401	172.139	<0.5	852.122	419.837	65.0633	2.4973	240.238	461.622	347.378	<0.5	4.5577	8.4533	127.296	5.8792	1661.12
	Neonate B-5	100.636	245.921	8.7643	0.8542	131.11	51.4334	5.3703	16.8201	13.6624	83.8322	362.845	<0.5	134.943	8.6321	454.971	6.9177	0.7032	<0.5	<0.5	111.543	32.602	3.0434	71.025	201.013	125.085	8.4586	111.65	<0.5	488.413	236.605	44.3877	1.136	156.713	238.058	172.579	<0.5	2.3104	10.0318	49.5372	4.1208	899.05
	Neonate B-6	141.041	354.059	22.4287	0.8425	123.774	67.808	3.4881	13.7852	16.0059	143.565	316.163	0.8032	252.583	4.8983	519.527	15.1067	0.6258	<0.5	<0.5	55.4215	166.126	4.5052	146.008	344.462	243.429	7.5066	125.868	<0.5	781.561	225.507	96.5504	2.2238	219.429	425.66	327.042	<0.5	3.0542	22.9618	115.498	4.457	1534.26
	Neonate B-7	150.669	280.02	31.2376	1.3189	133.821	47.5058	4.089	41.2703	50.9216	325.049	404.157	<0.5	219.325	4.4262	524.742	17.1783	1.9702	<0.5	<0.5	42.9497	137.393	1.5601	97.9702	309.013	243.339	7.9132	116.899	<0.5	790.933	203.387	111.999	3.8937	203.524	395.348	278.462	<0.5	2.6794	20.8266	99.2052	4.7811	1464.74
		125.515	209.059	21.4623	1.73984	116.811	49.3688	4.28592	16.7474	26.6639	195.689	305.96	1.11675	188.645	3.93542	467.115	11.4945	0.8229			79.5436	76.3197	3.66701	130.222	321.247	204.061	9.10579	122.564		683.354	300.103	87.526	1.71458	199.946	344.873	252.569		2.61375	14.0752	107.494	4.94489	1280.8
Adult		ARG	GLN	CIT	ANS	SER	ASN	PHP	HYP	3MHIS	1MHIS	GLY	GPR	THR	bALA	ALA	SAR	HLY	GABA	bAIB	ABA	ORN	CAR	MET	PRO	LYS	ASP	HIS	TPR	VAL	GLU	TRP	AAA	PHE	LEU	ILE	APA	CTH	CYS2	TYR	KNU	BCAA
	Adult-1	96.3468	277.285	9.9536	< 0.2	109.275	53.6198	0.8615	22.963	24.6737	717.708	208.026	0.5856	155.229	16.4819	320.492	11.2844	0.7895	0.462	0.6279	28.1367	18.2004	0.348	10.245	127.151	52.9109	5.2535	80.1473	< 0.2	138.873	107.678	34.8331	1.1077	70.1858	61.9691	51.8207	< 0.2	3.0137	19.7738	40.7046	2.0372	252.663
	Adult-2	97.8471	227.229	10.6017	< 0.2	79.6288	47.7538	1.887	20.0084	22.7931	795.481	167.096	0.5195	131.934	15.3716	328.834	8.4821	0.2305	< 0.2	0.485	39.8483	21.6259	0.2145	12.9416	132.215	49.8393	9.0629	97.196	< 0.2	172.602	159.457	32.8865	1.177	122.126	111.583	72.6834	0.2137	3.8032	25.3512	48.3293	3.0959	356.868
	Adult-3	154.476	291.353	22.8789	< 0.2	100.591	64.3975	0.9959	44.5298	15.294	666.336	265.991	0.4337	216.729	14.6187	586.63	18.6996	0.9788	0.2993	0.6823	54.7899	37.0956	< 0.2	31.8246	227.098	116.705	3.2503	87.354	< 0.2	275.374	114.567	34.4558	2.2864	89.4171	124.876	79.1309	< 0.2	9.4214	17.8523	43.6925	3.9488	479.381
	Adult-4	99.5962	240.229	27.6852	< 0.2	92.3198	51.3721	0.3853	17.475	13.4384	539.389	161.028	0.3119	179.126	12.0097	464.976	10.0517	0.5515	0.209	0.6114	33.519	42.452	< 0.2	25.3823	168.675	69.6093	2.2573	82.9897	< 0.2	174.341	99.0261	28.3017	2.0701	80.506	86.0507	53.2913	< 0.2	4.3501	20.4527	38.58	2.7399	313.683
	Adult-5	73.7826	203.401	15.2404	< 0.2	64.7883	37.6537	0.5658	18.9059	11.3856	525.636	168.344	0.3789	145.003	11.6567	424.067	17.4021	0.5318	< 0.2	0.3489	28.5464	49.1289	< 0.2	22.6283	140.473	52.533	4.5019	68.1595	< 0.2	130.493	153.051	40.0005	1.1205	79.5248	64.73	44.7409	< 0.2	6.1126	10.5142	39.6702	2.8152	239.964
	Adult-6	85.3535	359.353	18.838	< 0.2	102.486	54.4095	0.7186	50.5161	15.3015	578.126	269.042	0.2467	256.634	18.6139	751.057	18.4039	1.7215	0.3387	0.5129	65.057	56.4997	< 0.2	34.9831	222.729	65.9462	2.4558	93.5272	< 0.2	189.256	150.809	46.071	1.5899	79.436	57.8976	50.6665	< 0.2	11.4509	16.8095	45.3354	3.0658	297.82
	Adult-7	157.061	233.617	17.7112	< 0.2	123.522	61.2721	0.8521	25.6179	19.3398	675.093	175.035	0.3124	201.682	19.5039	486.44	4.8227	0.5565	< 0.2	0.4773	32.968	35.5549	< 0.2	28.5761	185.039	83.2553	3.5234	93.1015	< 0.2	125.227	109.537	36.6119	1.6448	90.7559	71.892	46.5693	< 0.2	2.8146	22.8728	46.9772	2.9571	243.689
	Adult-8	89.2957	265.681	23.1355	< 0.2	120.169	53.2833	0.4645	34.9384	13.6791	547.481	205.942	0.2786	237.27	17.5029	599.53	17.8688	0.8294	< 0.2	0.7343	44.6254	49.9735	< 0.2	23.1726	206.804	65.8249	3.0718	87.8968	< 0.2	165.537	102.607	34.2957	1.8122	72.7204	53.6092	46.2088	< 0.2	4.551	18.7517	36.9677	2.4164	265.356
	Adult-9	89.7762	151.72	15.7662	< 0.2	76.0403	42.5363	0.707	16.7471	10.0461	445.139	129.204	0.237	155.183	10.499	282.509	4.2535	0.4603	< 0.2	0.2952	19.7049	34.6844	< 0.2	27.6002	116.595	48.1551	2.9207	77.2223	< 0.2	78.6699	152.988	34.6269	1.077	77.4592	51.0831	34.8794	< 0.2	3.0609	14.5696	39.6356	2.9044	164.632
	Adult-10	78.7878	249.379	18.981	< 0.2	87.2498	48.4537	0.6039	28.0109	11.9824	383.181	179.89	0.459	177.86	16.0411	422.428	7.021	0.6224	< 0.2	0.3445	30.5915	62.5895	< 0.2	25.0241	150.849	49.6016	4.7131	84.2392	< 0.2	102.296	186.342	34.1618	1.5003	89.8101	52.311	37.2321	< 0.2	5.5607	16.1101	44.541	2.52	191.839
	Adult-11	128.459	247.781	15.3006	< 0.2	100.898	52.263	1.3268	19.3564	16.1868	548.002	175.032	0.2381	166.248	20.9205	523.962	5.0021	0.4698	< 0.2	0.4303	36.4172	30.6514	< 0.2	23.3664	168.921	65.3669	1.6332	84.5607	< 0.2	122.119	95.9319	37.907	1.2603	79.9571	68.8514	44.5583	< 0.2	2.4704	19.9965	40.607	3.1199	235.529
	Adult-12	82.4018	188.43	20.2967	< 0.2	110.791	41.0991	0.4582	19.9347	15.4152	533.881	153.271	< 0.2	174.1	11.3221	336.704	5.484	0.2571	< 0.2	0.4107	25.0267	38.6237	< 0.2	18.4635	144	58.6283	5.1767	77.5547	< 0.2	95.749	116.178	30.484	1.611	79.7876	55.2508	40.6724	< 0.2	2.8049	17.7129	39.1925	2.5599	191.672
	Adult-13	85.0293	205.94	10.981	< 0.2	108.555	42.0265	0.9436	26.9891	12.3113	647.751	193.336	0.238	193.901	17.2922	627.363	16.9215	1.0465	< 0.2	0.5676	37.2185	39.1672	< 0.2	23.0294	193.108	48.5094	3.4953	82.4993	< 0.2	135.955	150.74	49.0209	1.4877	74.1587	55.7527	52.9761	< 0.2	2.7865	13.8156	39.3156	2.8327	244.684
	Adult-14	84.293	236.307	11.5635	< 0.2	86.1957	60.2336	0.594	25.148	14.8734	473.649	195.324	< 0.2	171.964	18.3527	599.641	12.4823	0.6376	< 0.2	0.3272	44.8227	35.39	< 0.2	28.9799	183.171	52.5698	2.1264	95.4922	< 0.2	115.632	141.024	44.2649	1.5158	89.2836	61.9759	43.0017	< 0.2	3.1139	15.7108	42.6176	3.0306	220.609
	Adult-15	96.8559	231.073	13.7463	< 0.2	89.6669	46.991	0.6608	15.3697	16.5828	518.895	200.281	0.3555	120.96	15.9671	409.625	13.1317	0.3879	< 0.2	0.3404	35.89	18.1355	< 0.2	9.8989	127.75	54.5289	3.2575	77.9788	< 0.2	151.182	90.9771	31.2765	0.4497	68.6528	60.4647	44.5622	< 0.2	1.4208	7.0625	31.4438	2.0573	256.209
	Adult-16	116.287	168.681	11.3862	0.2489	90.0797	55.6159	1.8192	15.218	26.8884	639.793	149.125	0.5105	139.109	15.6172	303.774	4.5631	0.9976	< 0.2	0.2194	40.9531	22.4122	0.2088	11.9746	133.273	55.9608	5.2591	89.1556	< 0.2	152.93	146.853	30.2714	0.7007	103.815	99.3301	71.2503	< 0.2	1.7937	19.9571	48.4438	2.4989	323.51
	Adult-17	92.4765	132.058	12.9674	< 0.2	72.8996	38.946	0.6127	14.6832	18.2981	573.884	135.017	< 0.2	117.906	11.8954	347.792	4.3916	< 0.2	< 0.2	< 0.2	26.7357	22.9464	< 0.2	17.3527	132.714	46.0951	1.4981	87.0572	< 0.2	112.761	102.069	36.2782	0.5824	72.379	50.9653	38.2979	< 0.2	1.7454	11.2617	30.4458	3.5827	202.025
	Adult-18	93.6759	163.414	20.1433	< 0.2	80.1068	45.6984	0.7109	10.6813	14.4208	645.355	135.862	0.2521	130.472	11.6708	286.169	3.0488	0.3007	< 0.2	0.2099	20.0472	28.2892	0.2651	21.7659	127.124	46.6139	1.4598	98.7451	< 0.2	91.0583	98.0197	32.8158	0.9653	79.0454	48.9368	36.9376	< 0.2	2.2047	14.0214	43.2912	2.51	176.933
	Adult-19	95.6831	244.289	11.6916	< 0.2	97.3043	57.4663	1.1454	13.1581	15.4748	633.641	171.795	0.272	159.435	17.7151	418.56	9.9389	0.3851	< 0.2	0.257	22.643	23.348	< 0.2	24.5552	166.745	39.5677	2.6474	100.92	< 0.2	104.3	108.534	51.1414	0.7074	86.8705	46.4332	38.9307	< 0.2	2.2013	16.1928	44.9157	2.9908	189.664
	Adult-20	107.479	289.326	12.0927	< 0.2	112.328	68.8115	1.0536	22.491	30.7383	639.118	246.494	0.2664	194.238	21.3319	683.488	11.8135	0.5783	< 0.2	0.2704	43.8878	18.4248	0.2291	19.1434	214.682	40.5363	4.5877	108.291	< 0.2	116.493	104.354	55.1758	0.6531	87.8244	38.3529	37.7729	< 0.2	2.4117	14.9783	47.9337	3.2743	192.619
		100.248	230.327	16.048	0.2489	95.2447	51.1952	0.86834	23.1371	16.9562	586.377	184.257	0.346818	171.249	15.7192	460.202	10.2534	0.649095	0.32725	0.429084	35.5714	34.2597	0.2531	22.0454	163.456	58.1379	3.60759	87.7044		137.543	124.537	37.744	1.26597	83.6858	66.1157	48.3092	0.2137	3.85462	16.6884	41.632	2.84789	251.967
